# Supplementary material for: Tumor-Immune Signatures of Treatment Resistance to Brentuximab Vedotin with Ipilimumab and/or Nivolumab in Hodgkin Lymphoma
Source: Cancer Res Commun. 2024 Jul 15;4(7):1726–37. doi: 10.1158/2767-9764.CRC-24-0252 (PMC11247952; doi:10.1158/2767-9764.CRC-24-0252)
Supplement: Supplementary Table 1 — CyTOF antibody panel details. [file crc-24-0252_supplementary_table_1_suppst1.xlsx]

## Sheet: Acquisition and Preprocessing
#t	Metadata file for cytof
#p	Assay run id	200110_SAGN10_CIMAC
#p	Protocol identifier	E4412
#p	Assay creator	Mount Sinai
#p	Panel name	CIMAC
#p	Instrument	Helios
#p	Spike in fcs filename
#p	Raw fcs filename(s)
#p	Batch id
	Run info							Preprocessing
#h	Cimac id	Normalized & debarcoded fcs filename	Date of acquisition	Injector	Acquisition_buffer	Average_event_per_second	Run_time	Processed fcs filename	Concatenation version	Normalization version	Beads removed	Debarcoding protocol	Debarcoding key	Preprocessing_notes
#d	C29Z58NKL.01	EAV516015	2020-08-10		CAS			1102952_EAV516015_Restaging_Batch 3.fcs				FLUIDIGM XYZ	FLUIDIGM 1234
#d	C29Z58N2F.01	EAV516045	2020-08-10		CAS			1102952_EAV516045_Baseline_Batch 3.fcs				FLUIDIGM XYZ	FLUIDIGM 1234
#d	C29Z58N7X.01	EAV516051	2020-08-10		CAS			1102952_EAV516051_Pre_Day_1_Cycle_2_Batch 3.fcs
#d	#N/A	Veritas	2020-08-10		CAS			1102952_Veritas_Batch3.fcs
#d	C29Z0DAG7.01	EAV515934	2020-08-10		CAS			1204925_EAV515934_Pre_Day1_Cycle2_Batch 1.fcs
#d	C29Z0DAIG.01	EAV515937	2020-08-10		CAS			1204925_EAV515937_End_of_Treatment_Batch 1.fcs
#d	#N/A	Veritas	2020-08-10		CAS			1204925_Veritas_Batch1.fcs
#d	C29ZFMTWU.01	EAV515913	2020-08-10		CAS			1214622_EAV515913_Baseline_Batch 1.fcs
#d	C29ZFMT0I.01	EAV515915	2020-08-10		CAS			1214622_EAV515915_Pre_Day1_Cycle2_Batch 1.fcs
#d	C29ZFMT95.01	EAV515920	2020-08-10		CAS			1214622_EAV515920_End_of_Treatment_Batch 1.fcs
#d	#N/A	Veritas	2020-08-10		CAS			1214622_Veritas_Batch1.fcs
#d	C29Z5VBY0.01	EAV515993	2020-08-10		CAS			1458183_EAV515993_Baseline_Batch 2.fcs
#d	C29Z5VBCC.01	EAV515995	2020-08-10		CAS			1458183_EAV515995_Pre_Day_1_Cycle_2_Batch 2.fcs
#d	C29Z5VBQK.01	EAV516061	2020-08-10		CAS			1458183_EAV516061_Restaging_Batch 2.fcs
#d	C29Z5VBC0.01	EAV516072	2020-08-10		CAS			1458183_EAV516072_End_of_treatment_Batch 2.fcs
#d	#N/A	Veritas	2020-08-10		CAS			1458183_Veritas_Batch2.fcs
#d	C29ZJ33Q5.01	EAV516026	2020-08-10		CAS			1642470_EAV516026_End_of_treatment_Batch 3.fcs
#d	C29ZJ33SA.01	EAV516059	2020-08-10		CAS			1642470_EAV516059_Restaging_Batch 3.fcs
#d	#N/A	Veritas	2020-08-10		CAS			1642470_Veritas_Batch3.fcs
#d	C29ZT9U6W.01	EAV516033	2020-08-10		CAS			1707817_EAV516033_Restaging_Batch 2.fcs
#d	C29ZT9U5D.01	EAV516063	2020-08-10		CAS			1707817_EAV516063_Baseline_Batch 2.fcs
#d	C29ZT9UQJ.01	EAV516071	2020-08-10		CAS			1707817_EAV516071_Pre_Day_1_Cycle_2_Batch 2.fcs
#d	#N/A	Veritas	2020-08-10		CAS			1707817_Veritas_Batch2.fcs
#d	C29Z897NZ.01	EAV515943	2020-08-10		CAS			2233160_EAV515943_Baseline_Batch 1.fcs
#d	C29Z897IM.01	EAV515948	2020-08-10		CAS			2233160_EAV515948_Pre_Day1_Cycle2_Batch 1.fcs
#d	C29Z897XR.01	EAV515950	2020-08-10		CAS			2233160_EAV515950_Restaging_Batch 1.fcs
#d	C29Z8971P.01	EAV515959	2020-08-10		CAS			2233160_EAV515959_End_of_Treatment_Batch 1.fcs
#d	#N/A	Veritas	2020-08-10		CAS			2233160_Veritas_Batch1.fcs
#d	C29ZY1B6N.01	EAV515912	2020-08-10		CAS			2300333_EAV515912_Baseline_Batch 1.fcs
#d	C29ZY1BSN.01	EAV515942	2020-08-10		CAS			2300333_EAV515942_Other_Batch 1.fcs
#d	C29ZY1BIY.01	EAV515960	2020-08-10		CAS			2300333_EAV515960_End_of_Treatment_Batch 1.fcs
#d	#N/A	Veritas	2020-08-10		CAS			2300333_Veritas_Batch1.fcs
#d	C29ZXZKG1.01	EAV515939	2020-08-10		CAS			2639786_EAV515939_Pre_Day1_Cycle2_Batch 1.fcs
#d	C29ZXZK90.01	EAV515946	2020-08-10		CAS			2639786_EAV515946_Baseline_Batch 1.fcs
#d	#N/A	Veritas	2020-08-10		CAS			2639786_Veritas_Batch1.fcs
#d	C29ZLV7SZ.01	EAV516008	2020-08-10		CAS			2865338_EAV516008_End_of_treatment_Batch 3.fcs
#d	C29ZLV7IM.01	EAV516025	2020-08-10		CAS			2865338_EAV516025_Pre_Day_1_Cycle_2_Batch 3.fcs
#d	C29ZLV7ID.01	EAV516034	2020-08-10		CAS			2865338_EAV516034_Restaging_Batch 3.fcs
#d	C29ZLV7G2.01	EAV516060	2020-08-10		CAS			2865338_EAV516060_Baseline_Batch 3.fcs
#d	#N/A	Veritas	2020-08-10		CAS			2865338_Veritas_Batch3.fcs
#d	C29ZN97D0.01	EAV516036	2020-08-10		CAS			3036446_EAV516036_Pre_Day_1_Cycle_2_Batch 3.fcs
#d	C29ZN971W.01	EAV516043	2020-08-10		CAS			3036446_EAV516043_Restaging_Batch 3.fcs
#d	#N/A	Veritas	2020-08-10		CAS			3036446_Veritas_Batch3.fcs
#d	C29ZDAX8H.01	EAV515983	2020-08-10		CAS			3082565_EAV515983_Baseline_Batch 2.fcs
#d	C29ZDAX37.01	EAV515986	2020-08-10		CAS			3082565_EAV515986_Pre_Day_1_Cycle_2_Batch 2.fcs
#d	C29ZDAXY8.01	EAV515991	2020-08-10		CAS			3082565_EAV515991_Restaging_Batch 2.fcs
#d	#N/A	Veritas	2020-08-10		CAS			3082565_Veritas_Batch2.fcs
#d	C29Z18ZMJ.01	EAV516010	2020-08-10		CAS			3391371_EAV516010_Baseline_Batch 3.fcs
#d	C29Z18ZQI.01	EAV516013	2020-08-10		CAS			3391371_EAV516013_Pre_Day_1_Cycle_2_Batch 3.fcs
#d	C29Z18Z0K.01	EAV516018	2020-08-10		CAS			3391371_EAV516018_End_of_treatment_Batch 3.fcs
#d	#N/A	Veritas	2020-08-10		CAS			3391371_Veritas_Batch3.fcs
#d	C29ZR13UX.01	EAV515905	2020-08-10		CAS			3431226_EAV515905_Baseline_Batch 1.fcs
#d	C29ZR1307.01	EAV515906	2020-08-10		CAS			3431226_EAV515906_Pre_Day1_Cycle2_Batch 1.fcs
#d	C29ZR139T.01	EAV515910	2020-08-10		CAS			3431226_EAV515910_Restaging_Batch 1.fcs
#d	#N/A	Veritas	2020-08-10		CAS			3431226_Veritas_Batch1.fcs
#d	C29ZP1PB6.01	EAV515961	2020-08-24		CAS			4123086_EAV515961_Baseline_Batch 2.fcs
#d	C29ZP1P35.01	EAV515963	2020-08-24		CAS			4123086_EAV515963_Pre_Day_1_Cycle_2_Batch 2.fcs
#d	C29ZP1PUW.01	EAV515966	2020-08-24		CAS			4123086_EAV515966_Restaging_Batch 2.fcs
#d	#N/A	Veritas	2020-08-24		CAS			4123086_Veritas_Batch2.fcs
#d	C29ZSD9LY.01	EAV515907	2020-08-24		CAS			4215022_EAV515907_Baseline_Batch 1.fcs
#d	C29ZSD9SP.01	EAV515909	2020-08-24		CAS			4215022_EAV515909_Pre_Day1_Cycle2_Batch 1.fcs
#d	C29ZSD9EI.01	EAV515916	2020-08-24		CAS			4215022_EAV515916_Restaging_Batch 1.fcs
#d	#N/A	Veritas	2020-08-24		CAS			4215022_Veritas_Batch1.fcs
#d	C29Z19KG6.01	EAV515928	2020-08-24		CAS			4228856_EAV515928_Baseline_Batch 1.fcs
#d	C29Z19K80.01	EAV515932	2020-08-24		CAS			4228856_EAV515932_Pre_Day1_Cycle2_Batch 1.fcs
#d	C29Z19KH8.01	EAV515936	2020-08-24		CAS			4228856_EAV515936_Restaging_Batch 1.fcs
#d	#N/A	Veritas	2020-08-24		CAS			4228856_Veritas_Batch1.fcs
#d	C29ZVFN46.01	EAV515919	2020-08-24		CAS			4303380_EAV515919_Baseline_Batch 1.fcs
#d	C29ZVFNOD.01	EAV515923	2020-08-24		CAS			4303380_EAV515923_Pre_Day1_Cycle2_Batch 1.fcs
#d	C29ZVFNOP.01	EAV515929	2020-08-24		CAS			4303380_EAV515929_Restaging_Batch 1.fcs
#d	C29ZVFNNR.01	EAV515941	2020-08-24		CAS			4303380_EAV515941_End_of_Treatment_Batch 1.fcs
#d	#N/A	Veritas	2020-08-24		CAS			4303380_Veritas_Batch1.fcs
#d	C29Z2FWW4.01	EAV516011	2020-08-24		CAS			4434858_EAV516011_Baseline_Batch 3.fcs
#d	C29Z2FWL9.01	EAV516014	2020-08-24		CAS			4434858_EAV516014_Pre_Day_1_Cycle_2_Batch 3.fcs
#d	#N/A	Veritas	2020-08-24		CAS			4434858_Veritas_Batch3.fcs
#d	C29Z068Z3.01	EAV516003	2020-08-24		CAS			4451418_EAV516003_Baseline_Batch 3.fcs
#d	C29Z068BM.01	EAV516007	2020-08-24		CAS			4451418_EAV516007_Pre_Day_1_Cycle_2_Batch 3.fcs
#d	C29Z068KT.01	EAV516027	2020-08-24		CAS			4451418_EAV516027_Restaging_Batch 3.fcs
#d	C29Z068FE.01	EAV516042	2020-08-24		CAS			4451418_EAV516042_End_of_treatment_Batch 3.fcs
#d	#N/A	Veritas	2020-08-24		CAS			4451418_Veritas_Batch3.fcs
#d	C29ZPQXA8.01	EAV516009	2020-08-24		CAS			4730056_EAV516009_End_of_treatment_Batch 3.fcs
#d	C29ZPQX30.01	EAV516041	2020-08-24		CAS			4730056_EAV516041_Baseline_Batch 3.fcs
#d	C29ZPQX1K.01	EAV516048	2020-08-24		CAS			4730056_EAV516048_Pre_Day_1_Cycle_2_Batch 3.fcs
#d	#N/A	Veritas	2020-08-24		CAS			4730056_Veritas_Batch3.fcs
#d	C29ZWWKMD.01	EAV516021	2020-08-24		CAS			5098750_EAV516021_Baseline_Batch 3.fcs
#d	#N/A	Veritas	2020-08-24		CAS			5098750_Veritas_Batch3.fcs
#d	C29ZRT1FI.01	EAV516017	2020-08-24		CAS			5221272_EAV516017_Baseline_Batch 3.fcs
#d	C29ZRT1FJ.01	EAV516023	2020-08-24		CAS			5221272_EAV516023_Pre_Day_1_Cycle_2_Batch 3.fcs
#d	#N/A	Veritas	2020-08-24		CAS			5221272_Veritas_Batch3.fcs
#d	C29Z0FXS8.01	EAV516016	2020-08-24		CAS			524690_EAV516016_End_of_treatment_Batch 3.fcs
#d	C29Z0FX6K.01	EAV516037	2020-08-24		CAS			524690_EAV516037_Baseline_Batch 3.fcs
#d	C29Z0FXWM.01	EAV516040	2020-08-24		CAS			524690_EAV516040_Pre_Day_1_Cycle_2_Batch 3.fcs
#d	C29Z0FXPY.01	EAV516049	2020-08-24		CAS			524690_EAV516049_Restaging_Batch 3.fcs
#d	#N/A	Veritas	2020-08-24		CAS			524690_Veritas_Batch3.fcs
#d	C29Z67GPB.01	EAV515944	2020-08-24		CAS			5443240_EAV515944_Pre_Day1_Cycle2_Batch 1.fcs
#d	C29Z67G36.01	EAV515947	2020-08-24		CAS			5443240_EAV515947_Baseline_Batch 1.fcs
#d	C29Z67GD4.01	EAV515949	2020-08-24		CAS			5443240_EAV515949_Restaging_Batch 1.fcs
#d	C29Z67G32.01	EAV515958	2020-08-24		CAS			5443240_EAV515958_End_of_Treatment_Batch 1.fcs
#d	#N/A	Veritas	2020-08-24		CAS			5443240_Veritas_Batch1.fcs
#d	C29ZFXKW6.01	EAV516022	2020-08-24		CAS			546400_EAV516022_Baseline_Batch 3.fcs
#d	#N/A	Veritas	2020-08-24		CAS			546400_Veritas_Batch3.fcs
#d	C29ZXYZST.01	EAV515914	2020-08-24		CAS			5531778_EAV515914_Baseline_Batch 1.fcs
#d	C29ZXYZSD.01	EAV515917	2020-08-24		CAS			5531778_EAV515917_Pre_Day1_Cycle2_Batch 1.fcs
#d	C29ZXYZ6Y.01	EAV515925	2020-08-24		CAS			5531778_EAV515925_Restaging_Batch 1.fcs
#d	C29ZXYZWD.01	EAV515945	2020-08-24		CAS			5531778_EAV515945_Off_Study_Batch 1.fcs
#d	#N/A	Veritas	2020-08-24		CAS			5531778_Veritas_Batch1.fcs
#d	C29ZV14T8.01	EAV516035	2020-08-24		CAS			5582464_EAV516035_Baseline_Batch 3.fcs
#d	C29ZV14JK.01	EAV516039	2020-08-24		CAS			5582464_EAV516039_Pre_Day_1_Cycle_2_Batch 3.fcs
#d	C29ZV14PS.01	EAV516046	2020-08-24		CAS			5582464_EAV516046_Restaging_Batch 3.fcs
#d	#N/A	Veritas	2020-08-24		CAS			5582464_Veritas_Batch3.fcs
#d	C29ZHMYQ3.01	EAV515924	2020-08-24		CAS			5815345_EAV515924_Baseline_Batch 1.fcs
#d	C29ZHMYJS.01	EAV515927	2020-08-24		CAS			5815345_EAV515927_Pre_Day1_Cycle2_Batch 1.fcs
#d	C29ZHMYVM.01	EAV515933	2020-08-24		CAS			5815345_EAV515933_Restaging_Batch 1.fcs
#d	C29ZHMY00.01	EAV515953	2020-08-24		CAS			5815345_EAV515953_End_of_Treatment_Batch 1.fcs
#d	#N/A	Veritas	2020-08-24		CAS			5815345_Veritas_Batch1.fcs
#d	C29ZFFZ7J.01	EAV516012	2020-09-01		CAS			6011249_EAV516012_Restaging_Batch 3.fcs
#d	C29ZFFZ4G.01	EAV516047	2020-09-01		CAS			6011249_EAV516047_Baseline_Batch 3.fcs
#d	C29ZFFZNO.01	EAV516050	2020-09-01		CAS			6011249_EAV516050_Pre_Day_1_Cycle_2_Batch 3.fcs
#d	#N/A	Veritas	2020-09-01		CAS			6011249_Veritas_Batch3.fcs
#d	C29ZZOQLE.01	EAV516057	2020-09-01		CAS			6026628_EAV516057_End_of_treatment_Batch 3.fcs
#d	#N/A	Veritas	2020-09-01		CAS			6026628_Veritas_Batch3.fcs
#d	C29ZV8Q9F.01	EAV515973	2020-09-01		CAS			6060527_EAV515973_Baseline_Batch 2.fcs
#d	C29ZV8QX7.01	EAV515977	2020-09-01		CAS			6060527_EAV515977_Pre_Day_1_Cycle_2_Batch 2.fcs
#d	C29ZV8Q75.01	EAV515982	2020-09-01		CAS			6060527_EAV515982_Restaging_Batch 2.fcs
#d	#N/A	Veritas	2020-09-01		CAS			6060527_Veritas_Batch2.fcs
#d	C29ZE03ET.01	EAV515974	2020-09-01		CAS			6506275_EAV515974_Baseline_Batch 2.fcs
#d	C29ZE03D8.01	EAV515980	2020-09-01		CAS			6506275_EAV515980_Pre_Day_1_Cycle_2_Batch 2.fcs
#d	C29ZE0382.01	EAV515985	2020-09-01		CAS			6506275_EAV515985_Restaging_Batch 2.fcs
#d	#N/A	Veritas	2020-09-01		CAS			6506275_Veritas_Batch2.fcs
#d	C29Z41B81.01	EAV515969	2020-09-01		CAS			6643620_EAV515969_Baseline_Batch 2.fcs
#d	C29Z41BYG.01	EAV515972	2020-09-01		CAS			6643620_EAV515972_Pre_Day_1_Cycle_2_Batch 2.fcs
#d	C29Z41BFM.01	EAV515979	2020-09-01		CAS			6643620_EAV515979_Restaging_Batch 2.fcs
#d	#N/A	Veritas	2020-09-01		CAS			6643620_Veritas_Batch2.fcs
#d	C29ZNECT8.01	EAV516005	2020-09-01		CAS			6709235_EAV516005_Restaging_Batch 3.fcs
#d	C29ZNECHV.01	EAV516058	2020-09-01		CAS			6709235_EAV516058_End_of_treatment_Batch 3.fcs
#d	C29ZNECVG.01	EAV516064	2020-09-01		CAS			6709235_EAV516064_Baseline_Batch 3.fcs
#d	C29ZNECL0.01	EAV516067	2020-09-01		CAS			6709235_EAV516067_Pre_Day_1_Cycle_2_Batch 3.fcs
#d	#N/A	Veritas	2020-09-01		CAS			6709235_Veritas_Batch3.fcs
#d	C29Z50YLX.01	EAV516020	2020-09-01		CAS			6839616_EAV516020_Baseline_Batch 3.fcs
#d	#N/A	Veritas	2020-09-01		CAS			6839616_Veritas_Batch3.fcs
#d	C29Z7IZPK.01	EAV515990	2020-09-01		CAS			702865_EAV515990_Baseline_Batch 2.fcs
#d	C29Z7IZAE.01	EAV515992	2020-09-01		CAS			702865_EAV515992_Pre_Day_1_Cycle_2_Batch 2.fcs
#d	C29Z7IZTC.01	EAV515997	2020-09-01		CAS			702865_EAV515997_Restaging_Batch 2.fcs
#d	C29Z7IZKV.01	EAV516000	2020-09-01		CAS			702865_EAV516000_End_of_treatment_Batch 2.fcs
#d	#N/A	Veritas	2020-09-01		CAS			702865_Veritas_Batch2.fcs
#d	C29Z21WL6.01	EAV516002	2020-09-01		CAS			7322541_EAV516002_Off_study_Batch 2.fcs
#d	C29Z21W9H.01	EAV516032	2020-09-01		CAS			7322541_EAV516032_Pre_Day_1_Cycle_2_Batch 2.fcs
#d	C29Z21W50.01	EAV516073	2020-09-01		CAS			7322541_EAV516073_Baseline_Batch 2.fcs
#d	#N/A	Veritas	2020-09-01		CAS			7322541_Veritas_Batch2.fcs
#d	C29Z5SNX0.01	EAV515976	2020-09-01		CAS			7783668_EAV515976_Baseline_Batch 2.fcs
#d	C29Z5SNZU.01	EAV515981	2020-09-01		CAS			7783668_EAV515981_Pre_Day_1_Cycle_2_Batch 2.fcs
#d	C29Z5SNWC.01	EAV515984	2020-09-01		CAS			7783668_EAV515984_Restaging_Batch 2.fcs
#d	#N/A	Veritas	2020-09-01		CAS			7783668_Veritas_Batch2.fcs
#d	C29ZQBEF4.01	EAV516004	2020-09-01		CAS			7824615_EAV516004_End_of_treatment_Batch 2.fcs
#d	C29ZQBE27.01	EAV516031	2020-09-01		CAS			7824615_EAV516031_Baseline_Batch 2.fcs
#d	C29ZQBEZV.01	EAV516054	2020-09-01		CAS			7824615_EAV516054_Pre_Day_1_Cycle_2_Batch 2.fcs
#d	C29ZQBE2J.01	EAV516070	2020-09-01		CAS			7824615_EAV516070_Restaging_Batch 2.fcs
#d	#N/A	Veritas	2020-09-01		CAS			7824615_Veritas_Batch2.fcs
#d	C29ZQOG6O.01	EAV515967	2020-09-01		CAS			7959183_EAV515967_Baseline_Batch 2.fcs
#d	C29ZQOG6B.01	EAV515970	2020-09-01		CAS			7959183_EAV515970_Pre_Day_1_Cycle_2_Batch 2.fcs
#d	C29ZQOGWZ.01	EAV515978	2020-09-01		CAS			7959183_EAV515978_Restaging_Batch 2.fcs
#d	C29ZQOG0G.01	EAV515988	2020-09-01		CAS			7959183_EAV515988_End_of_treatment_Batch 2.fcs
#d	#N/A	Veritas	2020-09-01		CAS			7959183_Veritas_Batch2.fcs
#d	C29ZS2MVI.01	EAV515952	2020-09-01		CAS			8269916_EAV515952_Baseline_Batch 1.fcs
#d	C29ZS2MWZ.01	EAV515955	2020-09-01		CAS			8269916_EAV515955_Pre_Day1_Cycle2_Batch 1.fcs
#d	C29ZS2MHU.01	EAV515962	2020-09-01		CAS			8269916_EAV515962_Restaging_Batch 1.fcs
#d	C29ZS2MK1.01	EAV515965	2020-09-01		CAS			8269916_EAV515965_End_of_Treatment_Batch 1.fcs
#d	#N/A	Veritas	2020-09-01		CAS			8269916_Veritas_Batch1.fcs
#d	C29ZD50SZ.01	EAV516028	2020-09-01		CAS			8426738_EAV516028_End_of_treatment_Batch 2.fcs
#d	C29ZD50RC.01	EAV516030	2020-09-01		CAS			8426738_EAV516030_Pre_Day_1_Cycle_2_Batch 2.fcs
#d	#N/A	Veritas	2020-09-01		CAS			8426738_Veritas_Batch2.fcs
#d	C29Z4OOP7.01	EAV515968	2020-09-01		CAS			8462407_EAV515968_Baseline_Batch 2.fcs
#d	C29Z4OOZ8.01	EAV515971	2020-09-01		CAS			8462407_EAV515971_Pre_Day_1_Cycle_2_Batch 2.fcs
#d	C29Z4OOK0.01	EAV515975	2020-09-01		CAS			8462407_EAV515975_Restaging_Batch 2.fcs
#d	C29Z4OOHY.01	EAV516068	2020-09-01		CAS			8462407_EAV516068_End_of_treatment_Batch 2.fcs
#d	#N/A	Veritas	2020-09-01		CAS			8462407_Veritas_Batch2.fcs
#d	C29ZZ80E5.01	EAV515908	2020-09-01		CAS			8518247_EAV515908_Baseline_Batch 1.fcs
#d	C29ZZ80CM.01	EAV515911	2020-09-01		CAS			8518247_EAV515911_Pre_Day1_Cycle2_Batch 1.fcs
#d	C29ZZ806Z.01	EAV515918	2020-09-01		CAS			8518247_EAV515918_Restaging_Batch 1.fcs
#d	C29ZZ805J.01	EAV515956	2020-09-01		CAS			8518247_EAV515956_Off_Study_Batch 1.fcs
#d	#N/A	Veritas	2020-09-01		CAS			8518247_Veritas_Batch1.fcs
#d	C29Z7ZVRZ.01	EAV515987	2020-09-01		CAS			8624641_EAV515987_Pre_Day_1_Cycle_2_Batch 2.fcs
#d	C29Z7ZVDX.01	EAV515994	2020-09-01		CAS			8624641_EAV515994_Restaging_Batch 2.fcs
#d	C29Z7ZVMI.01	EAV515996	2020-09-01		CAS			8624641_EAV515996_End_of_treatment_Batch 2.fcs
#d	#N/A	Veritas	2020-09-01		CAS			8624641_Veritas_Batch2.fcs
#d	C29ZYJMR4.01	EAV515989	2020-09-01		CAS			89209_EAV515989_Baseline_Batch 2.fcs
#d	#N/A	Veritas	2020-09-01		CAS			89209_Veritas_Batch2.fcs
#d	C29ZXOU6L.01	EAV516029	2020-09-01		CAS			9434423_EAV516029_Baseline_Batch 2.fcs
#d	#N/A	Veritas	2020-09-01		CAS			9434423_Veritas_Batch2.fcs
#d	C29ZV88W4.01	EAV515922	2020-09-01		CAS			9440098_EAV515922_Baseline_Batch 1.fcs
#d	C29ZV88RF.01	EAV515926	2020-09-01		CAS			9440098_EAV515926_Pre_Day1_Cycle2_Batch 1.fcs
#d	C29ZV88CL.01	EAV515930	2020-09-01		CAS			9440098_EAV515930_Restaging_Batch 1.fcs
#d	C29ZV88M1.01	EAV515940	2020-09-01		CAS			9440098_EAV515940_End_of_Treatment_Batch 1.fcs
#d	#N/A	Veritas	2020-09-01		CAS			9440098_Veritas_Batch1.fcs
#d	C29Z73QQ6.01	EAV516044	2020-09-01		CAS			9548009_EAV516044_End_of_treatment_Batch 3.fcs
#d	C29Z73Q1C.01	EAV516056	2020-09-01		CAS			9548009_EAV516056_Restaging_Batch 3.fcs
#d	C29Z73QDK.01	EAV516065	2020-09-01		CAS			9548009_EAV516065_Baseline_Batch 3.fcs
#d	#N/A	Veritas	2020-09-01		CAS			9548009_Veritas_Batch3.fcs
#d	C29ZVUP8I.01	EAV516001	2020-09-01		CAS			9815368_EAV516001_Restaging_Batch 3.fcs
#d	C29ZVUPL2.01	EAV516024	2020-09-01		CAS			9815368_EAV516024_End_of_treatment_Batch 3.fcs
	C29ZVUPTE.01	EAV516052	2020-09-01		CAS			9815368_EAV516052_Baseline_Batch 3.fcs
	C29ZVUPXX.01	EAV516055	2020-09-01		CAS			9815368_EAV516055_Pre_Day_1_Cycle_2_Batch 3.fcs
	#N/A	Veritas	2020-09-01					9815368_Veritas_Batch3.fcs

## Sheet: Antibody Information
	Samples
#h	Target	Clone	Antibody company	Catalog number	Lot number	Isotope	Dilution	Stain_type	Usage
#d	CD45	HI30	Fluidigm	3089003B	2801911	89 Y		Surface Stain	Used
#d	CD57	HNK-1	Biolegend	359602	B315946	113 In		Surface Stain	Used
#d	CD11c	BU15	Biolegend	337202		115 In		Surface Stain	Used
#d	CCR6	G034E3	Biolegend	353402		141 Pr		Surface Stain	Used
#d	CD19	HIB19	Fluidigm	3142001B	912004	142 Nd		Surface Stain	Used
#d	CD45RA	HI100	Fluidigm	3143006B	3401701	143 Nd		Surface Stain	Used
#d	KLRG1	SA231A2	Biolegend	367702		144 Nd		Surface Stain	Used
#d	CD4	REA623	Miltenyi			145 Nd		Surface Stain	Used
#d	CD8	RPA-T8	Fluidigm	3146001B	861909	146 Nd		Surface Stain	Used
#d	CLEC9A	8F9	Biolegend	353802		147 Sm		Surface Stain	Used
#d	CD16	3G8	Fluidigm	3148004B	201902	148 Nd		Surface Stain	Used
#d	CD127	A019D5	Fluidigm	3149011B	902004	149 Sm		Surface Stain	Used
#d	CD1c	L161	Biolegend	331502	B190111	150 Nd		Surface Stain	Used
#d	CD123	6H6	Fluidigm	S3151001C	2291711	151 Eu		Surface Stain	Used
#d	CD66b	80H3	Fluidigm	3152011B	2551901	152 Sm		Surface Stain	Used
#d	TIGIT	MBSA43	Fluidigm	3153019B	1571805	153 Eu		Surface Stain	Used
#d	ICOS	C398.4A	Biolegend	313512		154 Sm		Surface Stain	Used
#d	CD27	REA499	Miltenyi	130122295		155 Gd		Surface Stain	Used
#d	PD-L1	29E.2A3	Biolegend	329711		156 Gd		Surface Stain	Used
#d	NKG2C	REA205	Miltenyi	120014229		158 Gd		Surface Stain	Used
#d	CD28	CD28.2	Biolegend	302902		159 Tb		Surface Stain	Used
#d	CD14	M5E2	Biolegend	301810		160 Gd		Surface Stain	Used
#d	CD56	REA196	Miltenyi	130108016		161 Dy		Surface Stain	Used
#d	gdTCR	REA591	Miltenyi			162 Dy		Surface Stain	Used
#d	CXCR5	REA103	Miltenyi	130122325		163 Dy		Surface Stain	Used
#d	CD69	FN50	Biolegend	310902		164 Dy		Surface Stain	Used
#d	CD73	AD2	Biolegend	344002		165 Ho		Surface Stain	Used
#d	4-1BB	4B4-1	Biolegend	309802	B194442	166 Er		Surface Stain	Used
#d	CCR7	REA546	Miltenyi	13022300		167 Er		Surface Stain	Used
#d	CD3	REA613	Miltenyi			168 Er		Surface Stain	Used
#d	CD25	2A3	Fluidigm	3169003B	2881804	169 Tm		Surface Stain	Used
#d	CD38	REA671	Miltenyi	130122288		170 Er		Surface Stain	Used
#d	CD95	DX2	Biolegend	305602		171 Yb		Surface Stain	Used
#d	CD39	A1	Biolegend	328202		172 Yb		Surface Stain	Used
#d	CXCR3	REA232	Miltenyi	130-108-022		173 Yb		Surface Stain	Used
#d	HLADR	REA805	Miltenyi			174 Yb		Surface Stain	Used
#d	PD-1	EH12.2H7	Fluidigm	3175008B	3451808	175 Lu		Surface Stain	Used
#d	CCR4	REA279	Miltenyi	130122323		176 Yb		Surface Stain	Used
#d	CD11b	ICRF44	Fluidigm	3209003B	3091802	209 Bi		Surface Stain	Used
#d
#d
#d
#d
#d
#d
#d
#d
#d
#d
#d
#d
#d
#d
#d
#d
#d
#d
#d
#d
#d
#d
#d
#d
#d
#d
#d
#d
#d
#d
#d
#d
#d
#d
#d
#d
#d
#d
#d
#d
#d
#d
#d
#d
#d
#d
#d
#d
#d
#d
#d
#d
#d
#d
#d
#d
#d
#d
#d
#d
#d
#d
#d
#d
#d
#d
#d
#d
#d
#d
#d
#d
#d
#d
#d
#d
#d
#d
#d
#d
#d
#d
#d
#d
#d
#d
#d
#d
#d
#d
#d
#d
#d
#d
#d
#d
#d
#d
#d
#d
#d
#d
#d
#d
#d
#d
#d
#d
#d
#d
#d
#d
#d
#d
#d
#d
#d
#d
#d
#d
#d
#d
#d
#d
#d
#d
#d
#d
#d
#d
#d
#d
#d
#d
#d
#d
#d
#d
#d
#d
#d
#d
#d
#d
#d
#d
#d
#d
#d
#d
#d
#d
#d
#d
#d
#d
#d
#d
#d
#d
#d

## Sheet: Legend
	LEGEND
	Legend for tab 'Acquisition and Preprocessing'
	Assay run id	String	User defined unique identifier for this assay run.
	Protocol identifier	String	Trial identifier used by lead organization, ie. Center for Experimental Therapeutics Program (CTEP) ID or Industry Sponsored ID. This is usually a short identifier. Example: E4412.
	Assay creator	Enum	Indicates what site is filling out the assay.	E.g. 'DFCI'
	Panel name	String	Standardized CyTOF panel name used for antibody sample development.
	Instrument	String	Name of CyTOF instrument on which experiment was conducted.
	Spike in fcs filename	String	Path to a file on a User's computer. This file contains the normalized & debarcoded spike-in for a batch.
	Raw fcs filename(s)	String	Path to a file on a user's computer.
	Batch id	String	CyTOF batch identification number.
	Section 'Run info' of tab 'Acquisition and Preprocessing'
	Cimac id	String: regex ^C[A-Z0-9]{3}[A-Z0-9]{3}[A-Z0-9]{2}.[0-9]{2}$	Specimen identifier assigned by the CIMAC-CIDC Network. Formatted as C????????.??	E.g. 'CTTTP01A1.00'
	Normalized & debarcoded fcs filename	String	Path to a file on a User's computer. This .fcs file has been normalized, concatenated, and debarcoded, but has the veri-cells and has not been cleaned up.
	Date of acquisition	String	Date of CyTOF batch acquisition.
	Injector	String	Name of Injector component used as part of the CyTOF software
	Acquisition_buffer	String	Cell staining buffer used for antibody and cell dilution.
	Average_event_per_second	Number	Analysis rate of CyTOF expressions per second.
	Run_time	String	Length of run time for CyTOF experiment.
	Section 'Preprocessing' of tab 'Acquisition and Preprocessing'
	Processed fcs filename	String	Path to a file on a user's computer.
	Concatenation version	String	Concatenation of FCS files into a single FCS version number.
	Normalization version	String	Version of normalization for CyTOF assay batch.
	Beads removed	Enum	Confirmation of beads being removed after normalization process.	E.g. 'Y'
	Debarcoding protocol	String	The strategy/kit used to barcode CyTOF samples.
	Debarcoding key	String	An ID that maps to the specific isotope labeling scheme in the debarcoding protocol.
	Preprocessing_notes	String	Any notes pertaining to preprocessing of CyTOF data.
	Legend for tab 'Antibody Information'
	Section 'Samples' of tab 'Antibody Information'
	Target	String	Antibody type collected for this study.
	Clone	String	Resulting type of antibody clone from primary antibody sample.
	Antibody company	String	Company from which antibody sample was derived.
	Catalog number	String	Antibody registry catalog number assigned to antibody sample.
	Lot number	String	Identification number assigned to the particular quantity or lot of material from manufacturer.
	Isotope	String	Antibody isotype used to help differentiate antibody signals.
	Dilution	String	Concentration ratio of dilution buffer for primary antibody.
	Stain_type	Enum	Type of staining method used for antibody.	E.g. 'Surface Stain'
	Usage	Enum	How this antibody should be used in automatic analysis	E.g. 'Ignored'

## Sheet: Data Dictionary
	Assay creator	Beads removed	Stain_type	Usage
	DFCI	Y	Surface Stain	Ignored
	Mount Sinai	N	Intracellular	Used
	Stanford			Analysis Only
	MD Anderson
