# Supplementary material for: Tumor-Immune Signatures of Treatment Resistance to Brentuximab Vedotin with Ipilimumab and/or Nivolumab in Hodgkin Lymphoma
Source: Cancer Res Commun. 2024 Jul 15;4(7):1726–37. doi: 10.1158/2767-9764.CRC-24-0252 (PMC11247952; doi:10.1158/2767-9764.CRC-24-0252)
Supplement: Supplementary Table 3 — OS Multivariate analysis showing that markers significant during univariate analysis are not significant during multivariate analysis. [file crc-24-0252_supplementary_table_3_suppst3.xlsx]

## Sheet: Sheet1
IFN Gamma Multivariate Model
Call:
coxph(formula = Surv(NEW_os_wk, NEW_dead == 1) ~ o_IFNG + NEW_gender +
NEW_AGE_DV + NEW_ANN_ARBOR_STAGE, data = new_cimac_e4412_metadata_baseline)
coef exp(coef) se(coef) z p
o_IFNGLow -2.025e+01 1.607e-09 1.254e+04 -0.002 0.999
NEW_genderMale Gender 9.484e-01 2.582e+00 1.451e+00 0.653 0.514
NEW_AGE_DV 2.965e-02 1.030e+00 4.646e-02 0.638 0.523
NEW_ANN_ARBOR_STAGEII 4.757e-01 1.609e+00 4.543e+04 0.000 1.000
NEW_ANN_ARBOR_STAGEIII 3.591e-01 1.432e+00 4.543e+04 0.000 1.000
NEW_ANN_ARBOR_STAGEIV 4.388e-01 1.551e+00 4.543e+04 0.000 1.000
Likelihood ratio test=9.64 on 6 df, p=0.1406
n= 46, number of events= 5
CXCL10 Multivariate Model
Call:
coxph(formula = Surv(NEW_os_wk, NEW_dead == 1) ~ o_CXCL10 + NEW_gender +
NEW_AGE_DV + NEW_ANN_ARBOR_STAGE, data = new_cimac_e4412_metadata_baseline)
coef exp(coef) se(coef) z p
o_CXCL10Low -2.040e+01 1.377e-09 1.267e+04 -0.002 0.999
NEW_genderMale Gender 7.005e-01 2.015e+00 1.431e+00 0.489 0.625
NEW_AGE_DV 2.865e-02 1.029e+00 4.492e-02 0.638 0.524
NEW_ANN_ARBOR_STAGEII 2.078e+01 1.063e+09 4.537e+04 0.000 1.000
NEW_ANN_ARBOR_STAGEIII 2.069e+01 9.692e+08 4.537e+04 0.000 1.000
NEW_ANN_ARBOR_STAGEIV 2.080e+01 1.081e+09 4.537e+04 0.000 1.000
Likelihood ratio test=10.14 on 6 df, p=0.1189
n= 46, number of events= 5
IL10 Multivariate Model
Call:
coxph(formula = Surv(NEW_os_wk, NEW_dead == 1) ~ o_IL10 + NEW_gender +
NEW_AGE_DV + NEW_ANN_ARBOR_STAGE, data = new_cimac_e4412_metadata_baseline)
coef exp(coef) se(coef) z p
o_IL10Low 2.197e+01 3.474e+09 1.898e+04 0.001 0.999
NEW_genderMale Gender -4.981e-01 6.077e-01 1.497e+00 -0.333 0.739
NEW_AGE_DV 4.709e-02 1.048e+00 4.732e-02 0.995 0.320
NEW_ANN_ARBOR_STAGEII 1.891e+01 1.624e+08 5.471e+04 0.000 1.000
NEW_ANN_ARBOR_STAGEIII 2.123e+01 1.654e+09 5.471e+04 0.000 1.000
NEW_ANN_ARBOR_STAGEIV 2.051e+01 8.049e+08 5.471e+04 0.000 1.000
Likelihood ratio test=13.25 on 6 df, p=0.03924
n= 46, number of events= 5
CCL19 Multivariate Model
Call:
coxph(formula = Surv(NEW_os_wk, NEW_dead == 1) ~ o_CCL19 + NEW_gender +
NEW_AGE_DV + NEW_ANN_ARBOR_STAGE, data = new_cimac_e4412_metadata_baseline)
coef exp(coef) se(coef) z p
o_CCL19Low 2.194e+01 3.378e+09 2.011e+04 0.001 0.999
NEW_genderMale Gender -6.363e-02 9.384e-01 1.380e+00 -0.046 0.963
NEW_AGE_DV 3.799e-02 1.039e+00 4.341e-02 0.875 0.381
NEW_ANN_ARBOR_STAGEII 1.938e+01 2.620e+08 6.145e+04 0.000 1.000
NEW_ANN_ARBOR_STAGEIII 2.125e+01 1.699e+09 6.145e+04 0.000 1.000
NEW_ANN_ARBOR_STAGEIV 2.128e+01 1.739e+09 6.145e+04 0.000 1.000
Likelihood ratio test=13.38 on 6 df, p=0.03735
n= 46, number of events= 5
o_VEGFR2 Multivariate Model
Call:
coxph(formula = Surv(NEW_os_wk, NEW_dead == 1) ~ o_VEGFR2 + NEW_gender +
NEW_AGE_DV + NEW_ANN_ARBOR_STAGE, data = new_cimac_e4412_metadata_baseline)
coef exp(coef) se(coef) z p
o_VEGFR2Low 2.017e+01 5.766e+08 1.174e+04 0.002 0.999
NEW_genderMale Gender 1.217e+00 3.376e+00 1.393e+00 0.873 0.383
NEW_AGE_DV 9.375e-03 1.009e+00 4.844e-02 0.194 0.847
NEW_ANN_ARBOR_STAGEII 1.875e-01 1.206e+00 4.472e+04 0.000 1.000
NEW_ANN_ARBOR_STAGEIII 9.982e-01 2.713e+00 4.472e+04 0.000 1.000
NEW_ANN_ARBOR_STAGEIV 1.106e+00 3.021e+00 4.472e+04 0.000 1.000
Likelihood ratio test=10.41 on 6 df, p=0.1084
n= 46, number of events= 5
TIE2 Multivariate Model
Call:
coxph(formula = Surv(NEW_os_wk, NEW_dead == 1) ~ o_TIE2 + NEW_gender +
NEW_AGE_DV + NEW_ANN_ARBOR_STAGE, data = new_cimac_e4412_metadata_baseline)
coef exp(coef) se(coef) z p
o_TIE2Low 2.176e+01 2.823e+09 1.873e+04 0.001 0.999
NEW_genderMale Gender 8.907e-01 2.437e+00 1.329e+00 0.670 0.503
NEW_AGE_DV 5.243e-02 1.054e+00 5.466e-02 0.959 0.337
NEW_ANN_ARBOR_STAGEII 1.987e+01 4.269e+08 5.781e+04 0.000 1.000
NEW_ANN_ARBOR_STAGEIII 2.165e+01 2.523e+09 5.781e+04 0.000 1.000
NEW_ANN_ARBOR_STAGEIV 2.056e+01 8.473e+08 5.781e+04 0.000 1.000
Likelihood ratio test=13.62 on 6 df, p=0.03417
n= 46, number of events= 5
